# Supplementary material for: Math anxiety and math motivation in online learning during stress: The role of fearful and avoidance temperament and implications for STEM education
Source: PLoS One. 2023 Dec 14;18(12):e0292844. doi: 10.1371/journal.pone.0292844 (PMC10721105; doi:10.1371/journal.pone.0292844)
Supplement: S1 Dataset — (XLSX) [file pone.0292844.s001.xlsx]

## Sheet: Sheet1
Gender	Year	Ethniciity	AMAS_1	AMAS_2	AMAS_3	AMAS_4	AMAS_5	AMAS_6	AMAS_7	AMAS_8	AMAS_9	ATQF_1	ATQF_2	ATQF_3	ATQF_4	ATQF_5	ATQF_6	ATQF_6R	ATQF_7	ATQF_7R	SIMS_1	SIMS_2	SIMS_3	SIMS_4	SIMS_5	SIMS_6	SIMS_7	SIMS_8	SIMS_9	SIMS_10	SIMS_11	SIMS_12	SIMS_13	SIMS_14	SIMS_15	SIMS_16
Gender	Year in School	Ethnicity	How anxious would you feel during each event described below? Please report on each item. - Having to use the tables in the back of a Math book.	How anxious would you feel during each event described below? Please report on each item. - Thinking about an upcoming Math test one day before.	How anxious would you feel during each event described below? Please report on each item. - Watching a teacher work an algebraic equation on the board.	How anxious would you feel during each event described below? Please report on each item. - Taking an examination in a Math course	How anxious would you feel during each event described below? Please report on each item. - Being given a homework assignment of many difficult problems which is due the next class meeting.	How anxious would you feel during each event described below? Please report on each item. - Listening to a lecture in a Math class.	How anxious would you feel during each event described below? Please report on each item. - Listening to another student explain a math formula.	How anxious would you feel during each event described below? Please report on each item. - Being given a "pop" quiz in a Math class.	How anxious would you feel during each event described below? Please report on each item. - Starting a new chapter in a Math book.	Please read each statement carefully and give your best estimate of how well each item describes you. - I become easily frightened.	Please read each statement carefully and give your best estimate of how well each item describes you. - Looking down at the ground from an extremely high place would make me feel uneasy.	Please read each statement carefully and give your best estimate of how well each item describes you. - When I am enclosed in small places such as an elevator, I feel uneasy.	Please read each statement carefully and give your best estimate of how well each item describes you. - Sometimes, I feel a sense of panic or terror for no apparent reason.	Please read each statement carefully and give your best estimate of how well each item describes you. - Loud noises sometimes scare me.	Please read each statement carefully and give your best estimate of how well each item describes you. - It does not frighten me if I think that I am alone and suddenly discover someone close to by.		Please read each statement carefully and give your best estimate of how well each item describes you. - When I try something new, I am rarely concerned about the possibility of failing.		Please read each statement and tell us to what degree each statement describes why you are currently in this course. - 1. Because I think that this class is interesting.	Please read each statement and tell us to what degree each statement describes why you are currently in this course. - 2. Because I am doing it for my own good.	Please read each statement and tell us to what degree each statement describes why you are currently in this course. - 3. Because I am supposed to do it.	Please read each statement and tell us to what degree each statement describes why you are currently in this course. - 4. There may be good reasons to do this class, but personally I don’t see any.	Please read each statement and tell us to what degree each statement describes why you are currently in this course. - 5. Because I think that this class is pleasant.	Please read each statement and tell us to what degree each statement describes why you are currently in this course. - 6. Because I think that this class is good for me.	Please read each statement and tell us to what degree each statement describes why you are currently in this course. - 7. Because it is something that I have to do.	Please read each statement and tell us to what degree each statement describes why you are currently in this course. - 8. I do this class but I am not sure if it is worth it.	Please read each statement and tell us to what degree each statement describes why you are currently in this course. - 9. Because this class is fun.	Please read each statement and tell us to what degree each statement describes why you are currently in this course. - 10. By personal decision.	Please read each statement and tell us to what degree each statement describes why you are currently in this course. - 11. Because I don’t have any choice.	Please read each statement and tell us to what degree each statement describes why you are currently in this course. - 12. I don’t know; I don’t see what this class brings me.	Please read each statement and tell us to what degree each statement describes why you are currently in this course. - 13. Because I feel good when doing this class.	Please read each statement and tell us to what degree each statement describes why you are currently in this course. - 14. Because I believe that this class is important for me.	Please read each statement and tell us to what degree each statement describes why you are currently in this course. - 15. Because I feel that I have to do it.	Please read each statement and tell us to what degree each statement describes why you are currently in this course. - 16. I do this class, but I am not sure it is a good thing to pursue it.
2	2	6	1	3	2	3	5	2	2	5	2	4	5	5	6	2	3	5	3	5	5	5	3	1	5	6	3	1	5	7	1	1	4	7	6	3
2	1	5	1	4	1	4	5	4	5	5	2	7	2	2	7	7	2	6	7	1	6	6	7	3	6	6	7	2	4	3	7	1	5	7	4	1
2	4	5	1	3	1	3	2	2	4	5	2	3	5	5	1	6	5	3	6	2	5	6	1	1	3	6	1	3	4	7	1	1	5	4	2	3
2	1	5	2	3	5	3	5	5	4	5	5	6	5	2	2	5	1	7	1	7	1	1	7	6	1	1	7	2	1	1	7	2	1	1	7	6
1	1	5	1	1	1	1	2	2	1	1	1						7	1	7	1	5	5	7	4	1	6	7	5	1	4	1	3	1	6	1	1
2	2	3	2	3	2	5	5	3	3	5	5	2	5	3	6	3			5	3	2	2	7	5	2	2	5	4	2	2	7	2	2	2	2	2
2	3	5	4	5	5	5	5	3	2	5	3	4	1	6	4	4	1	7	5	3	2	2	6	6	1	1	4	3	1	4	5	4	1	1	1	6
2	1	5	1	4	1	2	5	1	2	3	3	3	6	2	4	5	7	1	5	3	5	6	6	5	4	4	5	5	4	4	5	4	3	5	5	4
1	4	3	1	4	3	4	5	3	1	4	4	1	5	2	1	2	2	6	3	5	4	1	3	7	3	3	6	6	1	5	6	6	1	4	4	7
2	2	5	1	2	3	3	5	3	2	5	5	5	1	2	7	5	2	6	1	7	5	5	7	5	3	3	7	3	4	5	7	3	2	2	7	4
1	2	5	1	2	1	2	2	1	1	4	2	3	5	5	5	5	4	4	3	5	4	5	6	1	3	3	6	2	2	4	4	2	3	6	6	2
1	3	5	1	3	1	4	2	4	4	3	1	2	4	1	3	1	1	7	1	7	4	1	7	1	2	4	7	4	4	4	7	1	1	4	1	1
1	2	5	1	2	4	3	4	5	3	3	1	1	2	1	1	2	7	1	4	4	3	7	7	1	2	4	7	1	2	1	7	1	1	7	7	1
2	1	6	2	5	2	5	5	3	4	5	3	5	7	2	5	5	5	3	1	7	4	2	5	5	3	3	5	3	2	4	2	4	1	3	2	6
2	4	3	1	1	1	1	2	1	1	1	1	6	6	1	2	2	1	7	2	6	7	7	1	1	5	7	1	1	4	7	1	1	6	7	5	1
1	2	3	1	1	1	1	1	1	1	3	2	1	2	1	1	1	7	1	7	1	1	7	7	4	1	6	6	2	2	2	6	2	5	5	4	2
1	1	5	1	4	1	2	2	1	1	3	1		1			1	3	5	7	1	5	5	4	1	5	5	5	2	2	5	1	1	2	5	1	2
2	1	3	3	4	5	5	5	4	3	3	3	7	7	7	7	7	2	6	2	6	3	4	4	4	3	3	4	2	2	4	1	1	2	2	2	1
2	4	5	1	5	5	5	5	3	5	5	5	1	1	1	1	1	1	7	5	3	2	1	7	4	4	4	7	2	2	2	7	4	1	2	7	7
2	2	3	2	2	3	2	4	2	1	4	1	2	5	3	1	1	1	7	3	5	5	2	2	4	4	5	1	1	4	5	1	3	5	5	1	4
2	2	5	3	5	5	5	5	3	3	5	3	6	6	4	4	7	2	6	2	6	1	3	7	7	1	1	7	4	1	1	7	7	1	1	7	4
2	2	2	1	5	1	2	4	1	1	5	1	5	6	2	1	7	1	7	7	1	6	4	4	1	5	6	5	1	4	7	1	1	3	7	4	1
1	1	3	1	1	1	2	4	1	1	3	4		3				6	2	7	1	3	1	5	6	7	7	6	3	3	6	2	1	5	4	2	1
2	3	5	1	5	2	5	5	1	1	5	5	1	7	7	7	7	1	7	1	7	1	1	7	5	1	1	7	1	1	7	1	7	1	1	1	1
2	1	3	1	4	2	4	2	2	1	4	4	3	5	3	5	6	2	6	1	7	1	2	7	4	4	2	7	4	3	4	5	3	2	2	7	7
1	4	5	3	4	2	4	5	1	1	5	3	1	2	1	5	2	4	4	2	6	6	5	7	1	4	5	7	2	6	6	5	1	4	5	6	2
2	2	5	1	2	2	3	3	1	1	3	2	2	1	3	5	5	3	5	2	6	4	5	7	4	4	5	6	4	4	4	6	4	4	4	6	2
1	1	5	1	2	1	2	3	2	2	4	2	2	6	2	5	4	2	6	5	3	3	3	6	3	2	3	6	4	3	3	3	3	3	3	3	3
2	2	1	2	5	1	4	5	1	1	4	2	2	5	5		3			1	7	5	7	4	2	4	7	6	4	3	7	1	1	3	7	7	3
1	2	5	1	2	1	2	3	2	1	3	1	5	6	5	4	6	1	7	1	7	3	5	3	2	3	5	5	4	2	5	2	1	2	5	5	4
2	4	3	4	5	5	5	5	4	5	5	5	6	7	5	6	5	4	4	7	1	1	1	6	1	4	4	6	1	4	6	6	1	4	4	6	1
2	2	5	1	4	1	4	3	1	1	4	1	1	1	2	1	5	2	6	2	6	4	4	5	3	3	5	5	3	3	3	5	3	3	5	3	3
1	2	5	2	2	1	1	1	1	1	2	1	1	1	1	1	7	5	3	1	7	4	4	7	1	4	4	3	4	3	4	7	1	5	3	7	2
2	2	3	3	2	2	3	3	3	2	3	3	4	3	2	3	4	3	5	3	5	4	3	3	3	4	4	3	3	5	5	5	3	2	4	4	4
1	4	6	1	3	1	3	4	1	2	3	1	5	5	2	5	5	2	6	1	7	6	5	2	5	6	6	2	4	5	7	2	2	4	4	4	4
1	1	5	1	4	3	5	4	3	3	5	3	2	5	4	5	2	3	5	3	5	5	5	3	2	3	4	3	3	3	5	3	3	3	3	2	2
1	4	1	1	4	1	4	4	3	4	4	3	2	6	1	1	3	2	6	1	7	4	1	7	3	3	3	7	2	2	2	7	2	2	2	7	2
1	4	5	2	5	2	5	4	1	1	5	2	2	1	1	5	2	3	5	4	4	6	6	7	2	5	5	6	1	5	6	4	1	5	5	6	1
1	2	6	3	4	2	5	5	2	1	5	4	3	3	2	3	2	1	7	3	5	2	1	7	6	1	1	7	6	1	1	7	7	2	2	2	4
1	2	5	1	1	2	2	2	2	1	3	2	1	4	1	1	4	2	6	3	5	5	7	7	1	2	2	7	1	4	7	7	1	4	7	7	1
2	3	5	1	5	2	5	5	3	3	5	4	5	7	7	7	6	2	6	1	7	1	1	7	4	1	1	7	5	1	1	7	2	1	1	7	1
2	1	5	2	4	1	4	2	3	4	5	5	7	2	2	6	7	2	6	6	2	7	7	7	2	6	7	7	3	6	4	5	2	5	6	6	1
2	3	3	3	3	1	2	4	1	1	3	2	5	6	1	5	2	1	7	1	7	3	5	6	4	4	5	6	2	5	7	1	2	4	5	5	1
1	2	6	2	4	2	4	4	2	1	5	4	2	2	2	2	1	6	2	6	2	2	1	6	5	2	1	7	6	1	1	6	5	1	1	2	4
2	2	3	1	5	3	5	4	1	1	4	3	5	7	2	5	5	5	3	1	7	3	3	6	6	4	5	2	5	3	6	4	3	5	3	5	4
1	1	5	1	2	1	3	2	1	1	5	1	3	2	1	2	1	7	1	7	1	5	6	6	4	5	1	4	3	5	6	2	7	4	1	2	1
2	2	3	4	5	3	5	4	3	4	5	5	6	7	5	7	7	2	6	1	7	3	2	7	5	3	2	7	4	3	3	5	5	2	3	6	5
2	3	2	2	3	2	4	4	1	1	3	2	2	2	1	1	1	1	7	1	7	4	3	4	4	2	2	2	2	2	3	4	4	4	4	5	4
2	2	2	2	3	1	4	5	1	2	5	1	7	5	2	5	6	1	7			4	3	2	3	3	3	3	3	3	4	1	3	4	4	2	3
2	3	3	2	5	5	5	5	2	1	5	3	5	2	5	6	6	1	7	1	7	2	2	7	2	1	3	7	2	1	2	6	1	1	3	3	1
2	2	6	1	3	1	3	5	1	1	3	1	3	5	5	7	6	1	7	1	7	7	7	4	1	7	7	4	1	7	7	1	1	7	7	6	1
1	2	5	1	2	1	2	3	1	1	4	1	2	6		1	1			6	2	6	6	6	2	5	6	6	2	5	6	4	1	4	6	4	2
2	2	3	3	3	3	3	3	3	3	3	3	7	7	7	7	7	7	1	7	1	4	4	4	4	4	3	4	3	4	3	3	4	3	4	3	3
2	3	5	1	5	1	4	5	4	1	3	2	2	7	2	5	2	7	1	2	6	2	4	7	5	2	3	7	5	2	2	5	5	2	3	7	4
2	3	5	1	4	2	4	4	2	1	3	3	2	6	2	2	2	1	7	2	6	2	3	7	3	2	3	7	5	2	7	7	4	3	3	7	3
1	4	3	2	2	2	2	2	2	2	2	2	1	1	1	1	1	1	7	1	7	3	3	3	3	3	3	3	3	3	3	3	3	3	3	3	3
1	1	5	1	2	1	3	1	1	1	3	1		1			3	7	1	3	5	6	6	4	2	5	5	5	2	5	7	1	1	6	6	1	1
1	2	5	2	3	1	3	3	2	2	4	2	3	6	2	1	2	1	7	1	7	3	2	4	3	1	5	6	3	1	5	1	5	1	1	4	5
1	4	1	2	3	1	3	2	1	2	3	2	2	3	1	1	1	4	4	3	5	3	3	7	3	3	3	7	3	3	3	5	6	3	3	3	3
1	2	3	1	1	1	3	1	1	1	3	1	1	1	1	1	1	1	7	2	6	4	5	7	2	4	5	2	2	4	4	6	2	5	6	6	6
1	4	5	1	4	3	4	5	2	2	5	4	2	7	3	3	1	1	7	4	4	3	2	7	7	3	3	6	6	2	1	7	4	1	5	5	2
1	3	5	1	1	1	1	2	1	1	2	2	1	6	1	1	1	3	5	2	6	1	1	7	6	2	2	7	6	1	1	7	6	2	2	7	6
1	1	3	1	2	1	2	2	1	1	2	1	1	2	3	1	1	6	2	6	2	5	5	5	3	2	5	3	2	2	5	2	2	2	2	2	2
1	3	3	2	2	2	2	2	2	2	2	2	4	4	4	4	4	4	4	4	4	4	4	4	4	4	4	4	4	4	4	4	4	4	4	4	4
2	2	3	1	5	2	4	5	2	4	4	2	3	5	5	7	4	2	6	2	6	2	3	7	4	3	3	7	2	2	2	7	2	2	5	7	2
1	2	3	3	2	3	2	1	5	1	2	1	3	5	3	1	1	2	6	2	6	3	5	6	3	2	3	5	2	1	3	2	5	4	3	3	5
2	3	5	2	3	1	3	4	2	1	4	2	5	7	7	7	7	1	7	2	6	4	4	4	3	2	2	4	2	2	4	4	2	2	2	4	2
2	3	5	1	3	1	4	3	1	2	4	2	2	2	2	1	2	2	6	5	3	4	4	6	1	4	4	4	4	4	4	4	4	4	4	4	4
2	3	5	1	4	1	3	1	1	1	5	2	5	5	5	5	5	5	3	5	3	4	4	4	4	4	4	4	4	4	4	4	4	4	4	4	4
2	2	5	2	5	1	5	3	2	4	5	2	5	3	2	2	5	2	6	5	3	1	4	6	2	2	2	5	2	2	2	5	2	2	4	5	2
1	2	5	2	2	1	3	2	1	1	3	1	2	4	1	1	1	7	1	4	4	2	5	5	4	2	2	6	4	2	6	6	4	4	2	4	2
2	4	3	5	5	4	5	5	5	5	5	5	4	7	6	3	3	3	5	3	5	1	1	5	5	1	1	4	1	1	4	1	4	1	1	4	4
1	3	5	1	1	1	1	2	1	1	2	1	1	3	1	1	1	5	3	6	2	6	6	4	3	5	5	2	4	6	6	1	1	4	4	2	2
1	4	5	1	5	3	4	4	4	2	5	2	2	5		1	5			6	2	2	3	6	1	1	4	7	7	1	1	7	4	1	4	7	4
1	2	5	1	2	1	2	3	2	1	3	1	5	6	6	3	5	1	7	2	6	3	5	3	2	3	5	5	3	3	5	2	2	2	4	5	3
1	2	2	3	3	3	4	3	3	3	4	3	3	3	3	1	1	1	7	1	7	3	5	5	4	3	4	5	4	4	4	5	4	4	4	4	4
2	3	3	3	5	3	5	4	4	3	5	5	2	5	5	7	3	3	5	2	6	4	3	5	4	4	5	5	3	4	3	3	2	1	5	3	4
1	3	1	1	5	1	5	5	1	1	5	3	5	7	7	5	5					4	4	7	5	4	3	7	4	3	4	4	5	4	3	4	4
2	2	3	1	2	2	3	2	2	1	3	2	3	5	6	2	2	3	5	6	2	3	1	4	3	2	3	4	2	2	2	4	4	2	3	2	3
1	2	2	1	3	2	3	2	1	1	4	2	2	2	2	1	1	4	4	5	3	4	5	7	3	3	4	5	1	2	7	1	1	3	6	5	1
2	4	3	1	3	1	3	1	1	1	5	2	2	6	1	1	2	2	6	3	5	4	7	7	2	3	5	7	3	4	5	3	1	3	4	5	5
2	2	5	1	2	1	4	5	2	2	5	2	3	7	1	7	6	2	6	1	7	5	6	7	3	4	3	7	2	1	1	7	2	1	5	5	2
1	3	5	3	3	3	3	3	3	3	3	3	4	4	4	4	4	4	4	4	4	4	4	4	4	4	4	4	4	4	4	4	4	4	4	4	4
2	1	5	2	3	1	2	3	2	1	4	2	1	1	1	4	4	4	4	4	4	3	5	5	1	4	4	4	3	1	5	3	5	4	4	4	4
1	2	2	1	2	1	2	2	1	1	1	1	1	1	1	1	2	7	1	6	2	4	5	6	2	4	5	6	5	4	3	6	1	3	5	5	1
1	1	3	1	2	2	3	3	1	1	2	1	3	6	3	5	4	2	6	5	3	5	5	7	2	5	6	7	2	4	5	1	1	4	6	6	3
1	2	1	2	3	2	3	4	2	2	5	2	5	5	4	2	2	4	4	2	6	3	2	6	6	1	1	7	6	2	5	1	7	2	1	7	7
1	2	5	1	4	1	4	2	1	1	2	2	1	2	1	2	1	1	7	2	6	4	4	7	3	3	5	7	3	4	3	7	3	3	3	1	3
1	3	5	1	3	2	5	4	2	2	5	3	1	1	1	2	2	1	7	1	7	3	4	7	2	2	3	3	3	2	1	6	6	3	2	4	4
2	2	5	3	4	2	5	5	4	4	5	4	6	6	2	6	6	2	6	4	4	2	4	7	4	2	6	7	2	2	5	4	3	2	2	5	2
2	3	5	5	5	5	5	5	5	5	5	5	4	5	7	4	2	1	7	5	3	2	2	4	5	2	2	4	5	2	5	4	5	2	2	4	3
2	4	5	3	4	4	4	3	3	3	5	4	6	6	6	6	6	6	2	6	2	5	5	5	5	5	5	5	5	5	5	5	5	5	5	5	5
2	3	2	2	3	1	3	4	1	1	4	3	2	2	2	2	2	2	6	4	4	5	5	5	4	4	5	5	5	4	5	4	4	4	5	4	4
1	2	5	3	4	3	3	4	3	3	4	4	2	3	1	1	2	2	6	3	5	4	3	5	2	2	5	5	2	2	3	4	2	2	5	5	3
1	3	1	3	2	1	3	3	1	4	4	3	1	1	1	1	1	1	7	2	6	4	5	5	6	1	6	7	6	1	1	4	4	2	6	6	5
1	2	2	1	3	1	3	2	1	1	2	1	2	7	1	1	2	2	6	4	4	5	5	5	5	5	5	5	5	5	5	5	5	5	5	5	5
